# Supplementary material for: Combined Treatment (Alkali + Thermal) of Calotropis procera Fiber for Removal of Petroleum Hydrocarbons in Cases of Oil Spill
Source: Polymers (Basel). 2021 Sep 26;13(19):3285. doi: 10.3390/polym13193285 (PMC8513008; doi:10.3390/polym13193285)
Supplement: Supplementary file 1 [file polymers-13-03285-s001.zip]

Archive with 2 entries (1 files):
- polymers-1381525-supplementary/
- polymers-1381525-supplementary/Sorption diesel CPNaOHT.mp4
